# Supplementary material for: Gene Co-Expression Modules as Clinically Relevant Hallmarks of Breast Cancer Diversity
Source: PLoS One. 2014 Feb 7;9(2):e88309. doi: 10.1371/journal.pone.0088309 (PMC3917875; doi:10.1371/journal.pone.0088309)
Supplement: File S1 — This supplementary file contains a complete list of the datasets used to define the modules, as well as the genes in each module and their associated weights. (XLS) [file pone.0088309.s001.xls]

## Sheet: Datasets used to derive modules
data ID	array_type	data source	samples	description	used in Fig 2 correlation heatmap*
GSE10270	HG-U133_Plus_2	GSE10270	24	U133+: Bisphenol A induces a profile of tumor aggressiveness in high-risk cells of breast cancer patients	no
GSE10780	HG-U133_Plus_2	GSE10780	185	U133+: Proliferative genes dominate malignancy-risk gene signature in histologically-normal breast tissue	no
GSE10797	HG-U133A_2	GSE10797	66	U133A2: Transcriptomes of breast epithelium and stroma in normal reduction mammoplasty and invasive breast cancer patients.	no
GSE10810	HG-U133_Plus_2	GSE10810	58	U133+: Gene expression signatures in breast cancer distinguish phenotype charact., histological subtypes, and tumor invasivness	no
GSE10890	HG-U133_Plus_2	GSE10890	112	U133+: mRNA Breast Cancer Cell Line Profiles	no
GSE11001	HG-U133_Plus_2	GSE11001	30	U133+: Genome-wide expression profiling from formalin-fixed paraffin-embedded breast cancer core biopsies	no
GSE11121	HG-U133A	GSE11121	200	U133A: The humoral immune system has a key prognostic impact in node-negative breast cancer	yes
GSE11467	HG-U133A	GSE11467	12	U133A: Crosstalk between Estrogen and TNFalpha in MCF-7 Breast Cancer Cells	no
GSE11506	HG-U133_Plus_2	GSE11506	9	U133+: Novel Estrogen Receptor-{alpha} Binding Sites and Estradiol Target Genes Identified by ChIP Cloning in Breast Cancer.	no
GSE11683	HG-U133_Plus_2	GSE11683	6	U133+: Expression analysis in a breast cancer metastasis model	no
GSE11965	HG-U133A	GSE11965	16	U133A: Contribution of HSD17B12 for estradiol biosynthesis in human breast cancer	no
GSE12276	HG-U133_Plus_2	GSE12276	204	U133+: Expression data from primary breast tumors	no
GSE12763	HG-U133_Plus_2	GSE12763	30	U133+: Gene expression profiling of 30 human breast cancers	no
GSE12777	HG-U133_Plus_2	GSE12777	51	U133+: Gene expression profiling of 51 human breast cancer cell lines	no
GSE12790	HG-U133_Plus_2	GSE12790	98	U133+: Gene expression profiling of human breast cancers and cancer cell lines	no
GSE13787	HG-U133_Plus_2	GSE13787	23	U133+: Frequent PTEN genomic alterations and activated PI3K pathway in basal-like breast cancer	no
GSE14017	HG-U133_Plus_2	GSE14017	29	U133+: Metastases of breast cancer U133plus2	no
GSE14018	HG-U133A	GSE14018	36	U133A: Metastases of breast cancer U133A	no
GSE14020-1	HG-U133_Plus_2	GSE14020	29	U133+: Metastases of breast cancer	no
GSE14020-2	HG-U133A	GSE14020	36	U133A: Metastases of breast cancer	no
GSE1456	HG-U133A	GSE1456	159	U133A: Gene expression of breast cancer tissue in a large population-based cohort of Swedish patients	yes
GSE15192	HG-U133_Plus_2	GSE15192	8	U133+: Differences between CD44+/CD24- and CD44-/CD24+ subpopulation of immortalized human mammary epithelial cells	no
GSE15477	HG-U133_Plus_2	GSE15477	18	U133+: Data integration from two microarray platforms identifies genetic inactivation of RIC8A in a breast cancer cell line	no
GSE15619	HG-U133_Plus_2	GSE15619	6	U133+: Epigenetic signature of breast cancer and its association with gene expression and copy number	no
GSE15852	HG-U133A	GSE15852	86	U133A: Expression data from human breast tumors and their paired normal tissues	no
GSE16058	HT_HG-U133A	GSE16058	48	U133AHT: Distinctions between the stasis and telomere attrition senescence barriers in cultured human mammary epithelial cells	no
GSE16200	HG-U133A_2	GSE16200	12	U133A2: Loss of Syk in normal breast cells	no
GSE16391	HG-U133_Plus_2	GSE16391	55	U133+: GGI: a potential predictor of relapse for endocrine-treated breast cancer patients in the BIG 1-98 trial	yes
GSE16446	HG-U133_Plus_2	GSE16446	120	U133+: Predicting the efficacy of anthracyclines in breast cancer (BC) patients: The results of the TOP trial	yes
GSE16795	HG-U133A	GSE16795	39	U133A: Affymetrix HG-U133A gene expression profiles of 39 human breast cancer cell lines	no
GSE16873	HG-U133A	GSE16873	40	U133A: Early Dysregulation of Cell Adhesion and Extracellular Matrix Pathways in Breast Cancer Progression	no
GSE17215	HT_HG-U133A	GSE17215	6	U133AHT: Expression data from paclitaxel and salinomycin-treated HMLER breast cancer cells	no
GSE17907	HG-U133_Plus_2	GSE17907	55	U133+: Molecular profiling of ERBB2-amplified breast cancers	yes
GSE18070	HG-U133_Plus_2	GSE18070	9	U133+: Smad signaling is required for maintenance of epigenetic gene silencing during breast cancer progression	no
GSE18728	HG-U133_Plus_2	GSE18728	61	U133+: Expression data from human breast cancers pre and post chemothrapy	yes
GSE18864	HG-U133_Plus_2	GSE18864	84	U133+: Tumor expression data from neoadjuvant trial of cisplatin monotherapy in triple negative breast cancer patients	yes
GSE19383	HG-U133_Plus_2	GSE19383	36	U133+: Altered gene expression in normal breast and ovarian epithelial cells from BRCA1 and BRCA2 mutation carriers	no
GSE19697	HG-U133_Plus_2	GSE19697	24	U133+: An expression profile that predicts the therapeutic response of the basal-like breast cancer to neoadjuvant chemotherapy	no
GSE20194	HG-U133A	GSE20194	278	U133A: MAQC-II Project: human breast cancer BR data set	yes
GSE20271	HG-U133A	GSE20271	178	U133A: Expression data from breast cancer FNA biopsies from patients	yes
GSE2034	HG-U133A	GSE2034	286	U133A: Breast cancer relapse free survival	yes
GSE21653	HG-U133_Plus_2	GSE21653	266	U133+: A gene expression signature identifies two prognostic subgroups of basal breast cancer	yes
GSE22513	HG-U133_Plus_2	GSE22513	28	U133+: Markers of Taxane Sensitivity in Breast Cancer	no
GSE22544	HG-U133_Plus_2	GSE22544	20	U133+: Integration of transcript expression, copy number and LOH analysis of infiltrating ductal carcinoma of the breast: expression analysis	no
GSE22840	HG-U133_Plus_2	GSE22840	20	U133+: Integration of transcript expression, copy number and LOH analysis of infiltrating ductal carcinoma of the breast	no
GSE23593	HG-U133_Plus_2	GSE23593	50	U133+: Intratumor Heterogeneity and Precision of Microarray-Based Predictors of Breast Cancer Biology and Clinical Outcome	no
GSE24202	HT_HG-U133A	GSE24202	21	U133AHT: Expression data from genetically modified HMLE human mammary epithelial cells	no
GSE2603	HG-U133A	GSE2603	121	U133A: Subpopulations of MDA-MB-231 and Primary Breast Cancers	no
GSE3494	HG-U133A	GSE3494	251	U133A: An expression signature for p53 in breast cancer predicts mutation status, transcriptional effects, and patient survival	yes
GSE3744	HG-U133_Plus_2	GSE3744	47	U133+: Human breast tumor expression	no
GSE4922	HG-U133A	GSE4922	289	U133A: Genetic Reclassification of Histologic Grade Delineates New Clinical Subtypes of Breast Cancer	yes
GSE5116	HG-U133_Plus_2	GSE5116	12	U133+: Genomic Pathways of 17-beta-Estradiol Induced Malignant Cell Transformation in Human Breast Epithelial Cells	no
GSE5327	HG-U133A	GSE5327	58	U133A: Breast cancer relapse free survival and lung metastasis free survival	yes
GSE5460	HG-U133_Plus_2	GSE5460	127	U133+: Predicting Features of Breast Cancer with Gene Expression Patterns	no
GSE5764	HG-U133_Plus_2	GSE5764	30	U133+: Analysis of microdissected invasive lobular and ductal breast carcinomas in relation to normal ductal and lobular cells	no
GSE5847	HG-U133A	GSE5847	95	U133A: Tumor and stroma from breast by LCM	yes
GSE6532-1	HG-U133A	GSE6532	327	U133A: Definition of clinically distinct molecular subtypes in estrogen receptor positive breast carcinomas using genomic grade	no
GSE6532-2	HG-U133_Plus_2	GSE6532	87	U133+: Definition of clinically distinct molecular subtypes in estrogen receptor positive breast carcinomas using genomic grade	no
GSE6596	HG-U133A	GSE6596	26	U133A: Comparison of gene expression data from human and mouse breast cancers: Identification of conserved breast tumor genes [Homo sapiens; Mus musculus]	no
GSE6772	HG-U133A	GSE6772	26	U133A: Comparison of gene expression data from human and mouse breast cancers [Homo sapiens; Mus musculus]	no
GSE6883	HG-U133A	GSE6883	12	U133A: The prognostic role of a gene signature from tumorigenic breast-cancer cells.	no
GSE6885	HG-U133_Plus_2	GSE6885	21	U133+: Transformed Human Breast Epithelial Cell Types vs. Normal Cell-of-Origin	no
GSE7515	HG-U133_Plus_2	GSE7515	26	U133+: Gene expression data from cancer mammospheres and bulk tumors	no
GSE7904	HG-U133_Plus_2	GSE7904	62	U133+: Expression data from human breast tissue	no
GSE8977	HG-U133_Plus_2	GSE8977	22	U133+: Bone-marrow-derived mesenchymal stem cells promote breast cancer metastasis	no
GSE9086	HG-U133_Plus_2	GSE9086	13	U133+: Reanalysis of GSE8884 Samples with Breast Epithelial Samples from GSE3744.	no
GSE9195	HG-U133_Plus_2	GSE9195	77	U133+: Predicting prognosis using molecular profiling in estrogen receptor-positive breast cancer treated with tamoxifen	yes
GSE9196	HG-U133_Plus_2	GSE9196	53	U133+: Comparison of ES, EB, and Blast cells to breast epithelial, leuckocytes, endothelial and stromal cells	no
GSE9691	HT_HG-U133A	GSE9691	12	U133AHT: Analysis of the effects of loss of E-cadherin and cell adhesion on human mammary epithelial cells	no
GSE9936	HG-U133A	GSE9936	105	U133A: Expression data from human breast cancer cells (MCF-7) coexpressing ERalpha and Erbeta, treated with phytoestrogens	no
GSE9990028	HG-U133_Plus_2	GSE9990028*	366	# GSE9990028 are the 366 breast tumor samples from GSE2109	no
GSE9990031	HG-U133_Plus_2	GSE9990031*	57	# GSE9990031 are the 57 breast cancer cell lines from the GSK Cancer Cell line dataset (https://array.nci.nih.gov/ caarray/project/woost-00041/)	no
GSE9990048	HT_HG-U133A	GSE9990048*	44	# GSE9990048 are the 44 breast cancer cell lines from the Sanger Cancer Cell line dataset (http://www.broadinstitute.org/cgi-bin/cancer/publications/ pub_paper.cgi?mode=view&paper_id=189)	no
GSE9990078	HG-U133A	GSE9990078*	51	# GSE9990078 are the 51 breast cancer cell line dataset from LBNL (https://genome-cancer.ucsc.edu) PMID:17157791	no
		Total=72 distinct datasets	Total=5684 samples
		*not in GEO (these are internal IDs)			*plus GSE22093, GSE2398, GSE25065, GSE25066, GSE2990, GSE7390, ISPY-1 AFFY arrays (117), and cell line data from GSK, Sanger center, and LBNL with duplicates removed.

## Sheet: Module genes (weights)
1-ER	1-ER	1-ER	2-Dev/Basal	2-Dev/Basal	2-Dev/Basal	3-Immune	3-Immune	3-Immune	4-Immune	4-Immune	4-Immune	5-Immune	5-Immune	5-Immune	6-Histone	6-Histone	6-Histone	7-ERBB2	7-ERBB2	7-ERBB2	8-Mixed	8-Mixed	8-Mixed	9-ECM/Dev/Immune	9-ECM/Dev/Immune	9-ECM/Dev/Immune	10-ECM	10-ECM	10-ECM	11-Prolif	11-Prilif	11-Prilif
probeset	symbol	weight	probeset	symbol	weight	probeset	symbol	weight	probeset	symbol	weight	probeset	symbol	weight	probeset	symbol	weight	probeset	symbol	weight	probeset	symbol	weight	probeset	symbol	weight	probeset	symbol	weight	probeset	symbol	weight
100130449_at	PP14571	0.626566	1001_at	CDH3	1.38204	10561_at	IFI44	1.05777	10225_at	CD96	0.900957	10261_at	IGSF6	1.0767	3006_at	HIST1H1C	0.930132	10948_at	STARD3	0.763997	10398_at	MYL9	1.25998	10253_at	SPRY2	0.364807	1009_at	CDH11	1.39589	1033_at	CDKN3	1.12081
10103_at	TSPAN1	1.50068	10010_at	TANK	-0.589155	10964_at	IFI44L	1.05955	1043_at	CD52	1.14337	10288_at	LILRB2	1.16502	3012_at	HIST1H2AE	0.846166	2064_at	ERBB2	1.05652	10410_at	IFITM3	1.02859	10351_at	ABCA8	1.70386	1012_at	CDH13	0.266247	10403_at	NDC80	1.1864
10202_at	DHRS2	0.811317	10149_at	GPR64	1.09782	23586_at	DDX58	0.977253	10507_at	SEMA4D	0.665669	10384_at	BTN3A3	0.913883	3017_at	HIST1H2BD	1.08953	2886_at	GRB7	0.723308	10468_at	FST	0.601602	1036_at	CDO1	1.22287	10234_at	LRRC17	0.704572	10535_at	RSEH2A	0.913686
10267_at	RAMP1	0.31193	10158_at	PDZK1IP1	1.35315	2537_at	IFI6	1.01104	10563_at	CXCL13	0.801602	10537_at	UBD	1.10668	8339_at	HIST1H2BG	0.91959	93210_at	PGAP3	0.88142	10544_at	PROCR	1.27606	10580_at	SORBS1	1.10797	10418_at	SPON1	0.731437	1058_at	CENPA	1.20385
10451_at	VAV3	0.714249	10232_at	MSLN	0.537246	3429_at	IFI27	0.977673	11262_at	SP140	1.31932	10563_at	CXCL13	1.0692	8343_at	HIST1H2BF	1.0894				10643_at	IGF2BP3	0.445526	10752_at	CHL1	0.845882	10631_at	POSTN	1.02952	10592_at	SMC2	1.12307
1047_at	CLGN	0.434098	1029_at	CDKN2A	-0.527429	3433_at	IFIT2	0.867092	1236_at	CCR7	1.34304	10578_at	GNLY	0.957287	8344_at	HIST1H2BE	1.05578				10687_at	PNMA2	0.496902	10894_at	LYVE1	1.58351	1277_at	COL1A1	1.4721	1062_at	CENPE	1.1277
1048_at	CEACAM5	1.11468	10381_at	TUBB3	0.311506	3434_at	IFIT1	1.04681	1521_at	CTSW	0.927023	10663_at	CXCR6	1.35581	8345_at	HIST1H2BH	1.03698				112464_at	PRKCDBP	1.28962	11096_at	ADAMTS5	1.19142	1278_at	COL1A2	1.53556	10635_at	RAD51AP1	1.14944
10551_at	AGR2	1.33243	10397_at	NDRG1	0.678481	3437_at	IFIT3	1.03936	1794_at	DOCK2	1.04866	1075_at	CTSC	0.546054	8346_at	HIST1H2BI	1.02535				1464_at	CSPG4	0.629975	11197_at	WIF1	0.310127	1281_at	COL3A1	1.52273	10733_at	PLK4	1.19987
10647_at	SCGB1D2	1.47292	10402_at	ST3GAL6	0.065943	3627_at	CXCL10	0.667513	2124_at	EVI2B	1.09843	10866_at	HCP5	0.810246	8349_at	HIST2H2BE	0.908789				1687_at	DF5	0.996795	1149_at	CIDEA	0.728815	1289_at	COL5A1	1.39645	10874_at	NMU	0.510952
107_at	ADCY1	1.36088	10477_at	UBE2E3	-0.907679	4599_at	MX1	1.10944	2219_at	FCN1	0.487717	11040_at	PIM2	0.765226	8351_at	HIST1H3D	0.9089				2012_at	EMP1	1.27449	1215_at	CMA1	0.663456	1290_at	COL5A2	1.39019	11004_at	KIF2C	1.21121
10742_at	RAI2	0.856643	10562_at	OLFM4	0.418563	4938_at	OAS1	0.964057	22914_at	KLRK1	1.13112	11262_at	SP140	1.03418	8365_at	HIST1H4H	0.671621				2014_at	EMP3	1.594	125_at	ADH1B	1.64237	1291_at	COL6A1	1.21777	11013_at	TMSB15A	0.346914
10884_at	MRPS30	-1.26643	10568_at	SLC34A2	1.14249	4939_at	OAS2	1.12097	2313_at	FLI1	0.742209	1236_at	CCR7	1.09007	85236_at	HIST1H2BK	0.924625				2115_at	ETV1	0.515055	1264_at	CNN1	1.04052	1292_at	COL6A2	1.15288	11065_at	UBE2C	1.17452
10916_at	MAGED2	-0.0202674	10643_at	IGF2BP3	-0.597537	4940_at	OAS3	0.999624	23228_at	PLCL2	0.558882	1520_at	CTSS	1.1468							2182_at	ACSL4	0.601942	1308_at	COL17A1	0.196292	1293_at	COL6A3	1.34278	1111_at	CHEK1	1.18548
10974_at	C10orf116	0.68382	10690_at	FUT9	0.320499	51191_at	HERC5	0.903564	2533_at	FYB	1.05964	1536_at	CYBB	1.1544							2201_at	FBN2	0.741175	1646_at	AKR1C2	0.666665	131578_at	LRRC15	0.746485	11130_at	ZWINT	1.22377
11001_at	SLC27A2	0.571063	10874_at	NMU	-0.0157243	54809_at	SAMD9	0.903697	26034_at	IPCEF1	0.674339	2219_at	FCN1	0.972842							221061_at	FAM171A1	0.442529	1675_at	CFD	1.10949	1462_at	VCAN	1.10344	11339_at	OIP5	1.18261
1101_at	CHAD	1.54316	10942_at	PRSS21	0.0270478	55008_at	HERC6	1.02462	26051_at	PPP1R16B	0.939471	22797_at	TFEC	0.851784							22943_at	DKK1	0.549457	1805_at	DPT	1.01889	158471_at	PRUNE2	0.125066	1381_at	CRABP1	0.102807
11122_at	PTPRT	1.43924	10962_at	MLLT11	-1.04315	55601_at	DDX60	1.05173	26112_at	CCDC69	0.458304	23231_at	SEL1L3	0.406985							2295_at	FOXF2	1.03486	1910_at	EDNRB	0.995642	1809_at	DPYSL3	0.775887	1894_at	ECT2	1.00704
11226_at	GALNT6	0.360275	11012_at	KLK11	1.91709	64108_at	RTP4	0.786691	26228_at	STAP1	0.763735	2533_at	FYB	1.04967							231_at	AKR1B1	0.813475	1960_at	EGR3	0.429205	1909_at	EDNRA	0.897836	1978_at	EIF4EBP1	0.269268
1345_at	COX6C	-0.728901	11013_at	TMSB15A	0.0712224	64135_at	IFIH1	1.02241	2841_at	GPR18	0.919114	2633_at	GBP1	1.25733							23768_at	FLRT2	0.839331	2006_at	ELN	1.17619	2191_at	FAP	1.0947	2146_at	EZH2	0.841438
1360_at	CPB1	1.25811	1116_at	CHI3L1	0.90361	6772_at	STAT1	1.15005	29851_at	ICOS	0.976913	27074_at	LAMP3	0.974817							274_at	BIN1	0.317098	2122_at	MECOM	0.627058	2200_at	FBN1	1.46168	2237_at	FEN1	1.02596
1396_at	CRIP1	-0.119127	11168_at	PSIP1	-1.59593	6890_at	TAP1	0.762138	29909_at	GPR171	1.3491	27299_at	ADAMDEC1	1.02853							284119_at	PTRF	1.57517	2167_at	FABP4	1.47143	2250_at	FGF5	0.394737	22824_at	HSPA4L	0.436895
1556_at	CYP2B7P1	1.34012	1117_at	CHI3L2	0.304208	8638_at	OASL	0.838651	3001_at	GZMA	1.23495	2841_at	GPR18	0.937847							2876_at	GPX1	0.934487	2205_at	FCER1A	0.513461	22795_at	NID2	1.06461	22974_at	TPX2	1.28282
1580_at	CYP4B1	1.17724	11170_at	FAM107A	1.94379	91543_at	RSAD2	0.964653	3002_at	GZMB	1.02786	29851_at	ICOS	1.17295							290_at	ANPEP	0.962132	2273_at	FHL1	0.951313	23194_at	FBXL7	0.636428	2305_at	FOXM1	1.15463
1602_at	DACH1	0.785702	11197_at	WIF1	0.0864042	9636_at	ISG15	1.04812	3003_at	GZMK	1.5437	29909_at	GPR171	0.985216							2950_at	GSTP1	0.551338	2277_at	FIGF	1.15511	2335_at	FN1	1.1002	23397_at	NCAPH	1.1489
1733_at	DIO1	1.03435	11202_at	KLK8	2.39642	AFFX-HUMISGF3A/M97935_3_at		1.12656	3512_at	IGJ	0.865749	2999_at	GZMH	0.928641							301_at	ANXA1	1.41994	2327_at	FMO2	1.42467	23414_at	ZFPM2	0.646312	23532_at	PRAME	0.157146
18_at	ABAT	0.895221	11240_at	PADI2	1.52704	AFFX-HUMISGF3A/M97935_5_at	STAT1?	0.845392	3560_at	IL2RB	1.22025	3002_at	GZMB	1.14622							3428_at	IFI16	0.943946	2354_at	FOSB	0.829701	23452_at	ANGPTL2	1.12501	23590_at	PDSS1	0.668009
1846_at	DUSP4	0.262968	11254_at	SLC6A14	0.575464	AFFX-HUMISGF3A/M97935_MA_at	STAT1?	0.96478	3561_at	IL2RG	1.09085	3003_at	GZMK	1.32903							3434_at	IFIT1	0.347515	23708_at	GSPT2	-0.170778	25903_at	OLFML2B	1.26799	24137_at	KIF4A	1.1974
185_at	AGTR1	1.34119	11341_at	SCRG1	1.21452	AFFX-HUMISGF3A/M97935_MB_at	STAT1?	1.01587	3575_at	IL7R	1.14594	330_at	BIRC3	0.954977							3489_at	IGFBP6	1.33609	23743_at	BHMT2	0.933502	25960_at	GPR124	0.966078	25788_at	RAD54B	0.893397
1917_at	EEF1A2	0.332259	1280_at	COL2A1	1.38408				3676_at	ITGA4	0.899939	3458_at	IFNG	0.916887							3490_at	IGFBP7	1.35764	2532_at	DARC	1.4657	2619_at	GAS1	0.896734	259266_at	ASPM	1.15037
1960_at	EGR3	0.68394	1299_at	COL9A3	0.61442				3702_at	ITK	1.18659	3561_at	IL2RG	1.12361							3897_at	L1CAM	0.352037	26577_at	PCOLCE2	0.712595	27122_at	DKK3	0.689003	26271_at	FBXO5	1.04876
2066_at	ERBB4	1.21964	1356_at	CP	0.888491				3820_at	KLRB1	0.885636	3600_at	IL15	0.809846							3945_at	LDHB	0.0790174	2690_at	GHR	1.22178	27286_at	SRPX2	0.95953	29028_at	ATAD2	1.11611
2099_at	ESR1	1.55988	1381_at	CRABP1	0.707298				3932_at	LCK	1.30822	3620_at	IDO1	1.12017							4067_at	LYN	0.858614	2719_at	GPC3	0.708495	3676_at	ITGA4	0.451049	29127_at	RACGAP1	1.08066
2203_at	FBP1	0.720837	1410_at	CRYAB	1.61412				3957_at	LGALS2	0.528245	3627_at	CXCL10	1.18024							4131_at	MAP1B	1.09926	27303_at	RBMS3	1.37637	4015_at	LOX	1.06286	29899_at	GPSM2	0.756733
23030_at	KDM4B	0.719041	1464_at	CSPG4	0.423608				4033_at	LRMP	0.893899	3659_at	IRF1	1.13294							4162_at	MCAM	1.40048	2770_at	GI1	0.516462	4060_at	LUM	1.08843	29980_at	DONSON	0.941227
23158_at	TBC1D9	0.900025	1474_at	CST6	0.0955344				4050_at	LTB	1.15565	3669_at	ISG20	0.997463							4478_at	MSN	1.47541	2819_at	GPD1	1.12285	4313_at	MMP2	1.23112	3161_at	HMMR	1.17876
2330_at	FMO5	1.30264	152015_at	ROPN1B	0.771911				4068_at	SH2D1A	1.14578	3702_at	ITK	1.14781							4493_at	MT1E	0.636781	287_at	ANK2	1.07447	4330_at	MN1	0.508423	332_at	BIRC5	1.25057
23362_at	PSD3	0.776955	1641_at	DCX	0.779141				4283_at	CXCL9	1.029	3902_at	LAG3	0.848091							4837_at	NNMT	1.37544	2920_at	CXCL2	0.775532	4675_at	P1L3	0.206024	3832_at	KIF11	1.27082
23541_at	SEC14L2	0.891063	1672_at	DEFB1	0.697529				4689_at	NCF4	0.920616	3932_at	LCK	1.31553							4856_at	NOV	0.829439	3131_at	HLF	0.618578	4811_at	NID1	0.990273	4001_at	LMNB1	0.856617
23704_at	KCNE4	0.711551	1690_at	COCH	-0.319944				474344_at	GIMAP6	0.885095	4067_at	LYN	0.819337							4907_at	NT5E	1.02639	32_at	ACACB	1.22816	4921_at	DDR2	1.07384	4085_at	MAD2L1	1.28421
23767_at	FLRT3	0.814403	1756_at	DMD	0.288643				50615_at	IL21R	1.20804	4283_at	CXCL9	1.24411							5054_at	SERPINE1	1.37464	3202_at	HOXA5	0.811357	4958_at	OMD	0.854312	4173_at	MCM4	0.954532
25800_at	SLC39A6	-0.150525	1795_at	DOCK3	0.867694				50852_at	TRAT1	0.969392	4818_at	NKG7	0.93663							51186_at	WBP5	0.979284	3204_at	HOXA7	0.336256	50507_at	NOX4	0.712429	4174_at	MCM5	0.730669
25803_at	SPDEF	1.63832	1824_at	DSC2	1.12406				51316_at	PLAC8	0.375008	50852_at	TRAT1	0.924204							51438_at	MAGEC2	0.0892837	3205_at	HOXA9	0.0895916	5118_at	PCOLCE	1.42383	4288_at	MKI67	1.22019
2625_at	GATA3	0.617179	1825_at	DSC3	1.1691				53347_at	UBASH3A	1.18653	51237_at	MGC29506	0.528607							5327_at	PLAT	1.09745	3206_at	HOXA10	0.133046	51339_at	DACT1	0.719368	4312_at	MMP1	0.203219
26353_at	HSPB8	0.67257	1830_at	DSG3	1.63429				5450_at	POU2AF1	1.02325	51316_at	PLAC8	0.601442							5360_at	PLTP	0.892992	3357_at	HTR2B	0.752043	5137_at	PDE1C	0.00244717	4603_at	MYBL1	0.460607
2674_at	GFRA1	1.43086	1875_at	E2F5	-1.61126				54509_at	RHOF	0.493593	5450_at	POU2AF1	0.897429							53827_at	FXYD5	1.4049	339524_at	LOC339524	1.40078	5156_at	PDGFRA	1.09213	4605_at	MYBL2	0.815602
273_at	AMPH	1.28099	1993_at	ELAVL2	0.41752				54900_at	LAX1	1.0716	56253_at	CRTAM	1.09437							54518_at	APBB1IP	0.64843	347_at	APOD	1.17477	5396_at	PRRX1	1.02367	4751_at	NEK2	0.977922
27324_at	TOX3	0.865726	2001_at	ELF5	1.85128				55024_at	BANK1	0.833801	56833_at	SLAMF8	1.22727							55214_at	LEPREL1	0.837775	3479_at	IGF1	1.53133	54829_at	ASPN	0.976789	51203_at	NUSAP1	1.22516
2813_at	GP2	1.71736	2019_at	EN1	0.343156				55423_at	SIRPG	0.891357	5698_at	PSMB9	1.10244							5552_at	SRGN	1.37379	3569_at	IL6	0.573734	57333_at	RCN3	1.09054	51512_at	GTSE1	0.970403
2891_at	GRIA2	0.984304	2049_at	EPHB3	2.00012				5551_at	PRF1	1.17124	5778_at	PTPN7	0.950129							55862_at	ECHDC1	0.0325824	3679_at	ITGA7	1.15194	6586_at	SLIT3	0.966642	51659_at	GINS2	1.08183
2952_at	GSTT1	0.517075	2139_at	EYA2	0.902474				55619_at	DOCK10	0.714224	57823_at	SLAMF7	0.988545							5627_at	PROS1	0.952293	3908_at	LAMA2	1.06638	6678_at	SPARC	1.29191	5347_at	PLK1	0.973644
3081_at	HGD	0.867693	2173_at	FABP7	0.812349				5579_at	PRKCB	0.640054	597_at	BCL2A1	0.951038							57333_at	RCN3	0.959303	3952_at	LEP	0.978445	6695_at	SPOCK1	0.583749	54478_at	FAM64A	0.971569
3158_at	HMGCS2	1.72855	2196_at	FAT2	1.15285				56253_at	CRTAM	0.960533	608_at	TNFRSF17	0.730501							5797_at	PTPRM	0.911618	4023_at	LPL	1.28235	6935_at	ZEB1	0.422676	54821_at	ERCC6L	0.842732
3169_at	FOXA1	1.27313	221061_at	FAM171A1	0.674742				5730_at	PTGDS	0.438184	6352_at	CCL5	1.24553							5806_at	PTX3	1.39882	4081_at	MAB21L1	0.650283	7130_at	TNFAIP6	0.935329	54892_at	NCAPG2	1.1058
3216_at	HOXB6	0.368892	22824_at	HSPA4L	-0.209329				5788_at	PTPRC	1.1731	6355_at	CCL8	0.979762							5836_at	PYGL	0.956245	4128_at	MAOA	0.921789	7857_at	SCG2	0.418797	55165_at	CEP55	1.17221
3249_at	HPN	0.675133	22943_at	DKK1	1.01824				5790_at	PTPRCAP	1.12888	6357_at	CCL13	0.73063							58504_at	ARHGAP22	0.736569	4147_at	MATN2	0.692207	8038_at	ADAM12	1.04539	55215_at	FANCI	1.17185
36_at	ACADSB	0.483555	2296_at	FOXC1	0.379927				608_at	TNFRSF17	0.777905	6362_at	CCL18	0.767861							586_at	BCAT1	0.724915	4222_at	MEOX1	1.02383	83700_at	JAM3	0.684984	55355_at	HJURP	1.16414
367_at	AR	1.16497	2297_at	FOXD1	-0.0924911				6363_at	CCL19	0.78253	6363_at	CCL19	0.850372							627_at	BDNF	0.525358	4223_at	MEOX2	0.863493	9242_at	MSC	0.717584	55388_at	MCM10	1.20618
3760_at	KCNJ3	1.01226	2299_at	FOXI1	1.59101				6402_at	SELL	0.960629	6373_at	CXCL11	0.951907							6274_at	S100A3	1.07643	4239_at	MFAP4	1.3475	9358_at	ITGBL1	0.895046	55635_at	DEPDC1	1.17654
388_at	RHOB	0.840644	23089_at	PEG10	-0.241727				64919_at	BCL11B	0.517423	6402_at	SELL	0.95279							6277_at	S100A6	1.08564	4311_at	MME	0.731071				55732_at	C1orf112	0.908445
3899_at	AFF3	0.819276	23114_at	NFASC	1.33466				6504_at	SLAMF1	1.22049	64092_at	SAMSN1	0.95728							63895_at	FAM38B	0.419513	443_at	ASPA	1.22214				55839_at	CENPN	1.05656
4036_at	LRP2	1.58438	23175_at	LPIN1	-0.808641				7133_at	TNFRSF1B	0.883706	64108_at	RTP4	0.935315							64208_at	POPDC3	0.388533	4499_at	MT1M	0.634491				55872_at	PBK	1.13913
4137_at	MAPT	1.60662	23229_at	ARHGEF9	-0.0722846				729230_at	CCR2	0.949367	64581_at	CLEC7A	1.1672							6446_at	SGK1	1.05389	4629_at	MYH11	1.09287				56992_at	KIF15	1.19202
4148_at	MATN3	-0.0854944	23321_at	TRIM2	1.40736				80342_at	TRAF3IP3	1.09968	6890_at	TAP1	1.0072							6591_at	SI2	1.3254	4915_at	NTRK2	1.06911				57019_at	CIAPIN1	0.40178
4246_at	SCGB2A1	0.968784	23336_at	SYNM	0.471091				8115_at	TCL1A	0.791711	7453_at	WARS	0.971999							65987_at	KCTD14	0.426645	4969_at	OGN	1.04512				57180_at	ACTR3B	0.272786
4250_at	SCGB2A2	1.23969	2346_at	FOLH1	0.874282				8875_at	VNN2	0.870387	7941_at	PLA2G7	0.97102							6624_at	FSCN1	0.964157	5021_at	OXTR	0.257838				57211_at	GPR126	0.0450504
4477_at	MSMB	0.502625	2348_at	FOLR1	1.68873				9051_at	PSTPIP1	0.796738	79413_at	ZBED2	0.54227							7041_at	TGFB1I1	1.64462	5105_at	PCK1	0.806327				57405_at	SPC25	1.11803
4582_at	MUC1	1.1282	23493_at	HEY2	0.690641				914_at	CD2	1.42916	80896_at	NPL	0.810378							7042_at	TGFB2	0.999931	5136_at	PDE1A	1.011				5885_at	RAD21	0.572911
4602_at	MYB	0.0776636	23532_at	PRAME	-0.437589				917_at	CD3G	1.15057	864_at	RUNX3	0.95892							7045_at	TGFBI	1.30545	5138_at	PDE2A	1.37106				5983_at	RFC3	1.03729
4680_at	CEACAM6	1.16068	23554_at	TSPAN12	0.868307				919_at	CD247	1.18431	8875_at	VNN2	0.651789							7052_at	TGM2	0.964142	5166_at	PDK4	1.30968				5984_at	RFC4	1.01699
4753_at	NELL2	0.525102	23650_at	TRIM29	1.47242				924_at	CD7	1.06623	917_at	CD3G	1.06985							7431_at	VIM	1.63119	5320_at	PLA2G2A	0.626082				6241_at	RRM2	1.33754
4857_at	NOVA1	1.13683	23708_at	GSPT2	-0.793572				925_at	CD8A	1.30082	9235_at	IL32	0.787041							79971_at	WLS	0.782927	5346_at	PLIN1	1.15341				64151_at	NCAPG	1.24608
4886_at	NPY1R	0.991397	2564_at	GABRE	1.74852				930_at	CD19	0.954382	926_at	CD8B	1.08948							8061_at	FOSL1	1.10324	5348_at	FXYD1	0.800304				6491_at	STIL	1.10416
5104_at	SERPI5	1.26207	2568_at	GABRP	1.89338				931_at	MS4A1	1.0497	930_at	CD19	0.782897							81606_at	LBH	0.643776	5468_at	PPARG	1.00283				6502_at	SKP2	0.806288
51466_at	EVL	0.255435	25797_at	QPCT	0.07026				939_at	CD27	1.52897	942_at	CD86	1.25903							8406_at	SRPX	1.34249	54997_at	TESC	0.169133				6664_at	SOX11	0.16387
5174_at	PDZK1	0.914431	25818_at	KLK5	1.02455				9447_at	AIM2	0.774924	9447_at	AIM2	1.05818							857_at	CAV1	1.36106	5502_at	PPP1R1A	0.596932				6713_at	SQLE	0.366013
51760_at	SYT17	0.991164	25928_at	SOSTDC1	1.05912				951_at	CD37	0.965946	952_at	CD38	0.930861							8572_at	PDLIM4	1.16717	55022_at	PID1	1.2255				6790_at	AURKA	1.07396
5241_at	PGR	1.33315	25975_at	EGFL6	0.43665				9595_at	CYTIP	1.08019	9595_at	CYTIP	1.1059							858_at	CAV2	1.23996	5627_at	PROS1	1.19839				6873_at	TAF2	0.407329
5304_at	PIP	1.41942	25984_at	KRT23	1.80945				969_at	CD69	0.787108	96610_at	LOC96610	0.929926							8601_at	RGS20	0.299527	56892_at	C8orf4	0.606073				6897_at	TARS	0.429418
5334_at	PLCL1	0.455006	26032_at	SUSD5	-0.564017				973_at	CD79A	1.2952	969_at	CD69	0.995141							9235_at	IL32	0.429768	56920_at	SEMA3G	1.32657				701_at	BUB1B	1.33175
53832_at	IL20RA	0.60013	262_at	AMD1	-0.707259				9750_at	FAM65B	0.60551	973_at	CD79A	0.80501							9532_at	BAG2	0.445327	5764_at	PTN	0.621267				7083_at	TK1	1.01067
54854_at	FAM83E	0.756915	2627_at	GATA6	0.658918				9834_at	KIAA0125	0.891609										958_at	CD40	0.755971	58494_at	JAM2	1.31819				7112_at	TMPO	0.802742
54898_at	ELOVL2	0.614936	26577_at	PCOLCE2	0.523305				9934_at	P2RY14	0.383658										978_at	CDA	0.890277	58503_at	PROL1	0.697512				7153_at	TOP2A	1.23375
55859_at	BEX1	0.947783	2676_at	GFRA3	1.40412																			5950_at	RBP4	0.759648				7262_at	PHLDA2	0.0614862
563_at	AZGP1	1.03737	2709_at	GJB5	1.24261																			6285_at	S100B	0.591633				7272_at	TTK	1.171
56521_at	DJC12	0.817717	27242_at	TNFRSF21	0.32111																			63924_at	CIDEC	0.961702				7804_at	LRP8	0.507726
56675_at	NRIP3	0.477472	2731_at	GLDC	0.482368																			6863_at	TAC1	0.539197				79075_at	DSCC1	0.963976
57758_at	SCUBE2	1.22988	27344_at	PCSK1N	-0.188947																			7018_at	TF	1.11685				79682_at	MLF1IP	1.03716
5799_at	PTPRN2	1.09936	2824_at	GPM6B	1.08355																			7049_at	TGFBR3	1.19346				79733_at	E2F8	1.01055
5816_at	PVALB	0.470444	2861_at	GPR37	0.528378																			7060_at	THBS4	0.233459				79801_at	SHCBP1	1.14812
5979_at	RET	1.26644	286527_at	TMSB15B	-1.29055																			7079_at	TIMP4	1.05152				8140_at	SLC7A5	0.342918
60598_at	KCNK15	1.24492	2888_at	GRB14	0.732928																			7102_at	TSPAN7	0.55802				81611_at	ANP32E	0.849253
6252_at	RTN1	0.780827	28965_at	SLC27A6	0.458886																			7122_at	CLDN5	1.1509				81930_at	KIF18A	1.00002
629_at	CFB	0.574396	2919_at	CXCL1	1.14356																			729_at	C6	0.730561				8317_at	CDC7	1.01496
6337_at	SCNN1A	1.66868	2938_at	GSTA1	1.27358																			730_at	C7	1.48548				8318_at	CDC45	1.10377
63895_at	FAM38B	0.508445	2950_at	GSTP1	0.0151207																			7704_at	ZBTB16	0.931459				8438_at	RAD54L	0.952555
64084_at	CLSTN2	1.08237	29842_at	TFCP2L1	1.06358																			79785_at	RERGL	0.959538				8458_at	TTF2	0.807716
6505_at	SLC1A1	0.930324	29902_at	C12orf24	-2.00701																			79812_at	MMRN2	1.36317				8544_at	PIR	0.241333
65055_at	REEP1	1.55708	29968_at	PSAT1	-0.775224																			80310_at	PDGFD	1.01909				86_at	ACTL6A	0.658262
6542_at	SLC7A2	0.487521	29970_at	SCHIP1	-0.236053																			858_at	CAV2	1.15579				8836_at	GGH	0.758874
658_at	BMPR1B	1.19688	306_at	ANXA3	1.11076																			8639_at	AOC3	1.47819				890_at	CC2	1.35503
6744_at	SSFA2	0.462951	3117_at	HLA-DQA1	0.368083																			8835_at	SOCS2	0.647615				891_at	CCNB1	1.26486
6833_at	ABCC8	0.877363	3294_at	HSD17B2	1.35156																			8839_at	WISP2	0.910406				9055_at	PRC1	1.17216
6857_at	SYT1	0.531197	3400_at	ID4	1.84966																			8908_at	GYG2	0.621815				9133_at	CCNB2	1.22934
6926_at	TBX3	1.20753	347733_at	TUBB2B	-0.00520655																			9023_at	CH25H	0.647184				9134_at	CCNE2	0.969862
7021_at	TFAP2B	0.653631	3595_at	IL12RB2	0.490329																			9073_at	CLDN8	0.409561				9156_at	EXO1	1.00858
7031_at	TFF1	1.57403	360_at	AQP3	0.892075																			90865_at	IL33	1.02384				9212_at	AURKB	1.18208
7033_at	TFF3	1.26221	3613_at	IMPA2	0.117352																			91851_at	CHRDL1	1.41156				9232_at	PTTG1	1.16539
7138_at	TNNT1	0.322758	362_at	AQP5	1.28735																			9370_at	ADIPOQ	1.21405				9319_at	TRIP13	1.0773
7366_at	UGT2B15	1.22343	3694_at	ITGB6	0.608151																			9452_at	ITM2A	0.688855				9493_at	KIF23	1.14424
7494_at	XBP1	0.185617	3696_at	ITGB8	0.75475																			948_at	CD36	1.35774				9582_at	APOBEC3B	0.639418
7503_at	XIST	0.486786	375035_at	SFT2D2	0.0100874																									9650_at	MTFR1	0.59452
771_at	CA12	1.21975	3783_at	KCNN4	0.135958																									9700_at	ESPL1	0.975482
776_at	CAC1D	1.21099	3852_at	KRT5	1.32619																									9787_at	DLGAP5	1.28787
7802_at	DLI1	1.42919	3853_at	KRT6A	1.09267																									983_at	CDK1	1.30259
7869_at	SEMA3B	0.966511	3854_at	KRT6B	1.20043																									9833_at	MELK	1.21681
79083_at	MLPH	1.6111	3855_at	KRT7	0.102324																									9837_at	GINS1	1.07251
79570_at	NKAIN1	1.04032	3861_at	KRT14	1.22627																									990_at	CDC6	1.02882
79624_at	C6orf211	-0.185506	3866_at	KRT15	0.494133																									991_at	CDC20	1.16535
79669_at	C3orf52	0.0107343	3868_at	KRT16	0.773952																									9918_at	NCAPD2	0.913902
79782_at	LRRC31	1.21104	3872_at	KRT17	0.942312																									9928_at	KIF14	1.08254
79838_at	TMC5	0.96378	3887_at	KRT81	0.510904
80162_at	ATHL1	0.123591	3929_at	LBP	1.29283
80736_at	SLC44A4	1.58882	3934_at	LCN2	1.47881
81031_at	SLC2A10	0.702891	3945_at	LDHB	-1.50476
8309_at	ACOX2	0.67661	4133_at	MAP2	0.812091
8382_at	NME5	0.896522	419_at	ART3	0.620792
8416_at	ANXA9	1.36061	4199_at	ME1	0.916817
8614_at	STC2	0.594178	4240_at	MFGE8	-0.0639536
866_at	SERPI6	1.28144	4241_at	MFI2	0.896331
8821_at	INPP4B	-0.00818832	4281_at	MID1	1.08771
8825_at	LIN7A	0.418162	4312_at	MMP1	-0.120659
9_at	T1	0.184028	4316_at	MMP7	0.402116
9185_at	REPS2	1.12297	4321_at	MMP12	0.530019
9498_at	SLC4A8	1.05786	445_at	ASS1	0.386637
9518_at	GDF15	0.155227	4495_at	MT1G	0.141546
			4604_at	MYBPC1	0.842896
			4902_at	NRTN	-0.363147
			4948_at	OCA2	1.14596
			50617_at	ATP6V0A4	1.3351
			5080_at	PAX6	0.663348
			50805_at	IRX4	1.77817
			51083_at	GAL	0.0884826
			51196_at	PLCE1	1.06835
			5121_at	PCP4	0.543824
			51302_at	CYP39A1	0.593124
			51442_at	VGLL1	1.20181
			51704_at	GPRC5B	0.780567
			5178_at	PEG3	0.0372392
			51806_at	CALML5	1.0328
			5266_at	PI3	2.04221
			5268_at	SERPINB5	1.63241
			5317_at	PKP1	2.04555
			5320_at	PLA2G2A	1.23651
			5321_at	PLA2G4A	0.0897634
			53335_at	BCL11A	-0.0971066
			53836_at	GPR87	0.845594
			53905_at	DUOX1	1.35505
			547_at	KIF1A	0.983248
			55071_at	C9orf40	-1.38556
			55151_at	TMEM38B	-0.799082
			55612_at	FERMT1	0.863245
			55655_at	NLRP2	0.0936786
			5650_at	KLK7	1.78273
			5653_at	KLK6	2.18741
			56913_at	C1GALT1	-0.655327
			57110_at	HRASLS	0.273534
			57180_at	ACTR3B	-0.965337
			57348_at	TTYH1	1.0061
			57707_at	KIAA1609	-0.20654
			5803_at	PTPRZ1	0.852858
			5806_at	PTX3	0.156575
			58473_at	PLEKHB1	0.193006
			5918_at	RARRES1	0.415562
			5947_at	RBP1	0.863151
			6261_at	RYR1	0.0921055
			6271_at	S100A1	0.595637
			6273_at	S100A2	0.870009
			6278_at	S100A7	1.39394
			6279_at	S100A8	1.55797
			6280_at	S100A9	1.4873
			6285_at	S100B	0.903345
			6286_at	S100P	1.28065
			6362_at	CCL18	0.855761
			6364_at	CCL20	-0.409288
			6376_at	CX3CL1	1.28194
			6422_at	SFRP1	1.42443
			6489_at	ST8SIA1	0.00325415
			6496_at	SIX3	1.4677
			6564_at	SLC15A1	0.913042
			6566_at	SLC16A1	-0.68686
			6590_at	SLPI	2.13601
			65987_at	KCTD14	0.227121
			6624_at	FSCN1	-0.0499423
			6663_at	SOX10	2.48654
			6664_at	SOX11	0.241789
			6769_at	STAC	1.16427
			6785_at	ELOVL4	-0.757104
			688_at	KLF5	0.758236
			7018_at	TF	1.15957
			72_at	ACTG2	0.877839
			727897_at	MUC5B	1.18452
			7345_at	UCHL1	0.24203
			7436_at	VLDLR	0.181847
			7447_at	VSNL1	1.04236
			7504_at	XK	0.0265898
			7545_at	ZIC1	0.191938
			768_at	CA9	1.44648
			79098_at	C1orf116	1.68632
			794_at	CALB2	1.27456
			79605_at	PGBD5	0.697515
			79627_at	OGFRL1	0.647683
			79679_at	VTCN1	1.82615
			79805_at	VASH2	-0.268811
			80150_at	ASRGL1	0.982062
			81831_at	NETO2	-0.558491
			81849_at	ST6GALC5	0.734099
			8190_at	MIA	0.827
			827_at	CAPN6	0.755149
			84223_at	IQCG	-0.131845
			8424_at	BBOX1	1.17942
			85377_at	MICALL1	-0.25796
			8544_at	PIR	0.30972
			85453_at	TSPYL5	-0.0181001
			8564_at	KMO	0.491934
			8577_at	TMEFF1	-0.428784
			8581_at	LY6D	1.48574
			8645_at	KCNK5	-0.724017
			8685_at	MARCO	0.154559
			8739_at	HRK	-0.0875368
			875_at	CBS	-0.100724
			8838_at	WISP3	0.635016
			8842_at	PROM1	0.658827
			8942_at	KYNU	0.0332407
			9022_at	CLIC3	0.664105
			9060_at	PAPSS2	0.260683
			9061_at	PAPSS1	-0.251728
			9073_at	CLDN8	0.178424
			9076_at	CLDN1	0.880791
			9200_at	PTPLA	-1.07879
			9244_at	CRLF1	0.192982
			94025_at	MUC16	1.16902
			9420_at	CYP7B1	0.618869
			9435_at	CHST2	0.571793
			9532_at	BAG2	-1.70226
			9568_at	GABBR2	1.00116
			9603_at	NFE2L3	-1.38356
			9635_at	CLCA2	1.13829
